# Supplementary material for: SARS-CoV-2 Spike and Neutralizing Antibody Kinetics 90 Days after Three Doses of BNT162b2 mRNA COVID-19 Vaccine in Singapore
Source: Vaccines (Basel). 2022 Feb 18;10(2):331. doi: 10.3390/vaccines10020331 (PMC8879250; doi:10.3390/vaccines10020331)
Supplement: Supplementary file 1 [file vaccines-10-00331-s001.zip]

Archive with 1 entries (1 files):
- vaccines-1595419-supplementary.pdf
